# Supplementary material for: Veterinary Guidelines for Electrochemotherapy of Superficial Tumors
Source: Front Vet Sci. 2022 Jul 27;9:868989. doi: 10.3389/fvets.2022.868989 (PMC9363792; doi:10.3389/fvets.2022.868989)
Supplement: Supplementary file 1 [file Table_1.XLSX]

## Sheet: Hoja 1
Table. This table includes the studies cited in the article with a brief resume of the species treated and the results. Reviews and meta-analysis are not included in this table.
Reference	Patients	Response
Mir LM, Devauchelle P, Quintin-Colonna F, Delisle F, Doliger S, Fradelizi D, Belehradek J, Orlowski S. First clinical trial of cat soft-tissue sarcomas treatment by electrochemotherapy. British Journal of Cancer (1997) 76:1617–1622. doi: 10.1038/bjc.1997.606	12 cats	1 PR 11 SD; Prolongued survival
Maglietti F, Tellado M, Olaiz N, Michinski S, Marshall G. Minimally Invasive Electrochemotherapy Procedure for Treating Nasal Duct Tumors in Dogs using a Single Needle Electrode. Radiol Oncol (2017) 51:422–430. doi: 10.1515/raon-2017-0043	dogs 11+10 (Control group)	CR 27% PR 64% SD 9% prolongued survival
Tellado MN, Maglietti FH, Michinski SD, Marshall GR, Signori E. Electrochemotherapy in treatment of canine oral malignant melanoma and factors influencing treatment outcome. Radiology and Oncology (2020) 54:68–78. doi: 10.2478/raon-2020-0014	67 dogs	Stage I 100% OR, Stage II 89.5% OR, Stage III 57.7% OR, Stage IV 36.4% OR; Prolongued survival
Tamzali Y, Borde L, Rols MP, Golzio M, Lyazrhi F, Teissie J. Successful treatment of equine sarcoids with cisplatin electrochemotherapy: a retrospective study of 48 cases. Equine Vet J (2012) 44:214–220. doi: 10.1111/j.2042-3306.2011.00425.x	48 horses	97.9% non-recurrence rate in the patients in 4 years
Tozon N, Pavlin D, Sersa G, Dolinsek T, Cemazar M. Electrochemotherapy with intravenous bleomycin injection: an observational study in superficial squamous cell carcinoma in cats. J Feline Med Surg (2014) 16:291–299. doi: 10.1177/1098612X13507071	11 cats	CR in 81.8% of the patients
Tozon N, Kramaric P, Kos Kadunc V, Sersa G, Cemazar M. Electrochemotherapy as a single or adjuvant treatment to surgery of cutaneous sarcoid tumours in horses: a 31-case retrospective study. Vet Rec (2016) 179:627. doi: 10.1136/vr.103867	31 horses	92.3% CR and 7.7% PR with ECT alone; 100% CR with ECT+ Surgery
Simčič P, Lowe R, Granziera V, Pierini A, Torrigiani F, Lubas G. Electrochemotherapy in treatment of canine oral non-tonsillar squamous cell carcinoma. A case series report. Vet Comp Oncol (2020) 18:428–432. doi: 10.1111/vco.12530	12 dogs	90.9% OR
Spugnini EP, Renaud SM, Buglioni S, Carocci F, Dragonetti E, Murace R, Cardelli P, Vincenzi B, Baldi A, Citro G. Electrochemotherapy with cisplatin enhances local control after surgical ablation of fibrosarcoma in cats: an approach to improve the therapeutic index of highly toxic chemotherapy drugs. J Transl Med (2011) 9:152. doi: 10.1186/1479-5876-9-152	64 cats + 14 cats (ECT alone vs Surgery alone)	Increased time to recurrence (666 days vs 180 days).
Cutrera J, King G, Jones P, Kicenuik K, Gumpel E, Xia X, Li S. Safe and effective treatment of spontaneous neoplasms with interleukin 12 electro-chemo-gene therapy. J Cell Mol Med (2015) 19:664–675. doi: 10.1111/jcmm.12382	13 dogs	46% OR
Milevoj N, Tozon N, Licen S, Lampreht Tratar U, Sersa G, Cemazar M. Health-related quality of life in dogs treated with electrochemotherapy and/or interleukin-12 gene electrotransfer. Vet Med Sci (2020) doi: 10.1002/vms3.232	44 dogs	82% OR
Lowe R, Gavazza A, Impellizeri JA, Soden DM, Lubas G. The treatment of canine mast cell tumours with electrochemotherapy with or without surgical excision. Vet Comp Oncol (2017) 15:775–784. doi: 10.1111/vco.12217	9+16 dogs (ECT vs surgery)	Comparative effectiveness.Prolongued survival for ECT
Tozon N, Kodre V, Sersa G, Cemazar M. Effective treatment of perianal tumors in dogs with electrochemotherapy. Anticancer Res (2005) 25:839–845. https://www.ncbi.nlm.nih.gov/pubmed/15868917	12 dogs	82% OR
Spugnini EP, Vincenzi B, Citro G, Dotsinsky I, Mudrov T, Baldi A. Evaluation of Cisplatin as an electrochemotherapy agent for the treatment of incompletely excised mast cell tumors in dogs. J Vet Intern Med (2011) 25:407–411. doi: 10.1111/j.1939-1676.2011.0678.x	37 dogs	78% had no recurrence during 6 year period
Frandsen SK, Gehl J, Tramm T, Thoefner MS. Calcium Electroporation of Equine Sarcoids. Animals (Basel) (2020) 10: doi: 10.3390/ani10030517	8 horses	22% CR and 22% PR
Milevoj N, Tratar UL, Nemec A, Brožič A, Žnidar K, Serša G, Čemažar M, Tozon N. A combination of electrochemotherapy, gene electrotransfer of plasmid encoding canine IL-12 and cytoreductive surgery in the treatment of canine oral malignant melanoma. Res Vet Sci (2019) 122:40–49. doi: 10.1016/j.rvsc.2018.11.001	9 dogs	67% OR
Racnik J, Svara T, Zadravec M, Gombac M, Cemazar M, Sersa G, Tozon N. Electrochemotherapy with bleomycin of different types of cutaneous tumours in a ferret (Mustela putorius furo). Radiology and Oncology (2017) 52:98–104. doi: 10.1515/raon-2017-0057	2 ferrets	100% CR
Donnelly KA, Papich MG, Zirkelbach B, Norton T, Szivek A, Burkhalter B, Impellizeri JA, Stacy NI. Plasma Bleomycin Concentrations during Electrochemotherapeutic Treatment of Fibropapillomas in Green TurtlesChelonia mydas. Journal of Aquatic Animal Health (2019) 31:186–192. doi: 10.1002/aah.10067	2 green turtles	100% CR
Brunner CHM, Dutra G, Silva CB, Silveira LMG, de Fátima Monteiro Martins M. ELECTROCHEMOTHERAPY FOR THE TREATMENT OF FIBROPAPILLOMAS INCHELONIA MYDAS. Journal of Zoo and Wildlife Medicine (2014) 45:213–218. doi: 10.1638/2010-0125.1	2 green turtles	100% CR
Spugnini EP, Lanza A, Sebasti S, Baldi A. Electrochemotherapy palliation of an oral squamous cell carcinoma in an African hedgehog (). Vet Res Forum (2018) 9:379–381. doi: 10.30466/vrf.2018.33109	1 african hedgehog	PR for 5 months
Lanza A, Baldi A, Spugnini EP. Surgery and electrochemotherapy for the treatment of cutaneous squamous cell carcinoma in a yellow-bellied slider (Trachemys scripta scripta). Journal of the American Veterinary Medical Association (2015) 246:455–457. doi: 10.2460/javma.246.4.455	1 yellow-bellied slider	CR
Lanza A, Baldi A, Rossi G, Spugnini EP. Electrochemotherapy for the treatment of an incompletely excised subcutaneous low-grade epithelioid hemangioendothelioma in a budgerigar parakeet (Melopsittacus undulatus). Open Veterinary Journal (2019) 9:269. doi: 10.4314/ovj.v9i3.13	1 budgerigar parakeet	CR
Racnik J, Svara T, Zadravec M, Gombac M, Cemazar M, Sersa G, Tozon N. Electrochemotherapy with cisplatin for the treatment of a non-operable cutaneous fibroma in a cockatiel (Nymphicus hollandicus). New Zealand Veterinary Journal (2019) 67:155–158. doi: 10.1080/00480169.2018.1564393	1 cockatiel	PR for 3 years
Weissman M, Donnelly LL, Branson K, Glahn A, Nagy D, Havis B, Johnson G, Flesner BK. Electrochemotherapy for a cutaneous squamous cell carcinoma in a Vietnamese pot-bellied Pig (Susscrofa). Journal of Exotic Pet Medicine (2020) 34:37–43. doi: 10.1053/j.jepm.2020.03.013	1 Vietnamese pot-bellied Pig	PR
